# Supplementary material for: Evolution of the PE_PGRS Proteins of Mycobacteria: Are All Equal or Are Some More Equal than Others?
Source: Biology (Basel). 2025 Feb 28;14(3):247. doi: 10.3390/biology14030247 (PMC11939664; doi:10.3390/biology14030247)
Supplement: Supplementary file 1 [file biology-14-00247-s001.zip]

Archive with 8 entries (8 files):
- Supplemental figure 1.pdf
- Supplemental Figure 2.pdf
- Supplemental Figure 3.pdf
- Supplemental Figure 4.pdf
- Supplemental Figure 5.pdf
- Supplemental Figure 6.pdf
- Supplemental table 1.fa
- Supplementary table 2_Mma and MAB HPS box BLAST word size 16.xlsx
