# Supplementary material for: Evolution of the PE_PGRS Proteins of Mycobacteria: Are All Equal or Are Some More Equal than Others?
Source: Biology (Basel). 2025 Feb 28;14(3):247. doi: 10.3390/biology14030247 (PMC11939664; doi:10.3390/biology14030247)
Supplement: Supplementary file 1 [file biology-14-00247-s001.zip › Supplementary table 2_Mma and MAB HPS box BLAST word size 16.xlsx]

## Sheet: M. marinum HPS box
Organism	Blast Name	Score	Number of Hits	Description
Mycobacteriaceae	high G+C Gram-positive bacteria		1087
.Mycobacterium	high G+C Gram-positive bacteria		954
..Mycobacterium ulcerans group	high G+C Gram-positive bacteria		23
...Mycobacterium marinum	high G+C Gram-positive bacteria	67.6	7	Mycobacterium marinum hits
...Mycobacterium pseudoshottsii JCM 15466	high G+C Gram-positive bacteria	67.6	1	Mycobacterium pseudoshottsii JCM 15466 hits
...Mycobacterium liflandii 128FXT	high G+C Gram-positive bacteria	67.6	1	Mycobacterium liflandii 128FXT hits
...Mycobacterium pseudoshottsii	high G+C Gram-positive bacteria	67.6	3	Mycobacterium pseudoshottsii hits
...Mycobacterium marinum M	high G+C Gram-positive bacteria	67.6	1	Mycobacterium marinum M hits
...Mycobacterium marinum E11	high G+C Gram-positive bacteria	67.6	1	Mycobacterium marinum E11 hits
...Mycobacterium ulcerans	high G+C Gram-positive bacteria	67.6	4	Mycobacterium ulcerans hits
...Mycobacterium ulcerans Agy99	high G+C Gram-positive bacteria	62.1	1	Mycobacterium ulcerans Agy99 hits
...Mycobacterium ulcerans subsp. shinshuense	high G+C Gram-positive bacteria	62.1	2	Mycobacterium ulcerans subsp. shinshuense hits
...Mycobacterium shottsii	high G+C Gram-positive bacteria	62.1	2	Mycobacterium shottsii hits
..Mycobacterium tuberculosis str. Haarlem/NITR202	high G+C Gram-positive bacteria	62.1	1	Mycobacterium tuberculosis str. Haarlem/NITR202 hits
..Mycobacterium tuberculosis variant bovis	high G+C Gram-positive bacteria	62.1	32	Mycobacterium tuberculosis variant bovis hits
..Mycobacterium tuberculosis	high G+C Gram-positive bacteria	62.1	575	Mycobacterium tuberculosis hits
..Mycobacterium tuberculosis TRS28	high G+C Gram-positive bacteria	62.1	1	Mycobacterium tuberculosis TRS28 hits
..Mycobacterium avium subsp. hominissuis	high G+C Gram-positive bacteria	62.1	24	Mycobacterium avium subsp. hominissuis hits
..Mycobacterium tuberculosis TRS18	high G+C Gram-positive bacteria	62.1	1	Mycobacterium tuberculosis TRS18 hits
..Mycobacterium tuberculosis str. Beijing/NITR203	high G+C Gram-positive bacteria	62.1	1	Mycobacterium tuberculosis str. Beijing/NITR203 hits
..Mycobacterium tuberculosis H37Ra	high G+C Gram-positive bacteria	62.1	2	Mycobacterium tuberculosis H37Ra hits
..Mycobacterium tuberculosis EAI5/NITR206	high G+C Gram-positive bacteria	62.1	1	Mycobacterium tuberculosis EAI5/NITR206 hits
..Mycobacterium xenopi	high G+C Gram-positive bacteria	62.1	1	Mycobacterium xenopi hits
..Mycobacterium avium 104	high G+C Gram-positive bacteria	62.1	1	Mycobacterium avium 104 hits
..Mycobacterium avium subsp. paratuberculosis	high G+C Gram-positive bacteria	62.1	26	Mycobacterium avium subsp. paratuberculosis hits
..Mycobacterium sp. HNNTM2301	high G+C Gram-positive bacteria	62.1	1	Mycobacterium sp. HNNTM2301 hits
..Mycobacterium avium subsp. paratuberculosis K-10	high G+C Gram-positive bacteria	62.1	2	Mycobacterium avium subsp. paratuberculosis K-10 hits
..Mycobacterium intracellulare	high G+C Gram-positive bacteria	62.1	24	Mycobacterium intracellulare hits
..Mycobacterium tuberculosis subsp. tuberculosis	high G+C Gram-positive bacteria	62.1	2	Mycobacterium tuberculosis subsp. tuberculosis hits
..Mycobacterium tuberculosis variant caprae	high G+C Gram-positive bacteria	62.1	1	Mycobacterium tuberculosis variant caprae hits
..Mycobacterium canettii CIPT 140060008	high G+C Gram-positive bacteria	62.1	1	Mycobacterium canettii CIPT 140060008 hits
..Mycobacterium intracellulare subsp. chimaera	high G+C Gram-positive bacteria	62.1	11	Mycobacterium intracellulare subsp. chimaera hits
..Mycobacterium tuberculosis TRS22	high G+C Gram-positive bacteria	62.1	1	Mycobacterium tuberculosis TRS22 hits
..Mycobacterium paraintracellulare	high G+C Gram-positive bacteria	62.1	11	Mycobacterium paraintracellulare hits
..Mycobacterium parmense	high G+C Gram-positive bacteria	62.1	1	Mycobacterium parmense hits
..Mycobacterium tuberculosis 7199-99	high G+C Gram-positive bacteria	62.1	1	Mycobacterium tuberculosis 7199-99 hits
..Mycobacterium tuberculosis complex sp. N0052	high G+C Gram-positive bacteria	62.1	1	Mycobacterium tuberculosis complex sp. N0052 hits
..Mycobacterium tuberculosis variant africanum	high G+C Gram-positive bacteria	62.1	2	Mycobacterium tuberculosis variant africanum hits
..Mycobacterium tuberculosis 1821ADB37	high G+C Gram-positive bacteria	62.1	1	Mycobacterium tuberculosis 1821ADB37 hits
..Mycobacterium montefiorense	high G+C Gram-positive bacteria	62.1	1	Mycobacterium montefiorense hits
..Mycobacterium tuberculosis TRS1	high G+C Gram-positive bacteria	62.1	1	Mycobacterium tuberculosis TRS1 hits
..Mycobacterium avium subsp. paratuberculosis MAP4	high G+C Gram-positive bacteria	62.1	1	Mycobacterium avium subsp. paratuberculosis MAP4 hits
..Mycobacterium intracellulare subsp. intracellulare	high G+C Gram-positive bacteria	62.1	1	Mycobacterium intracellulare subsp. intracellulare hits
..Mycobacterium sp. M23085	high G+C Gram-positive bacteria	62.1	1	Mycobacterium sp. M23085 hits
..Mycobacterium tuberculosis H37Rv	high G+C Gram-positive bacteria	62.1	2	Mycobacterium tuberculosis H37Rv hits
..Mycobacterium tuberculosis CCDC5180	high G+C Gram-positive bacteria	62.1	2	Mycobacterium tuberculosis CCDC5180 hits
..Mycobacterium avium subsp. avium	high G+C Gram-positive bacteria	62.1	5	Mycobacterium avium subsp. avium hits
..Mycobacterium intracellulare subsp. yongonense	high G+C Gram-positive bacteria	62.1	2	Mycobacterium intracellulare subsp. yongonense hits
..Mycobacterium tuberculosis 49-02	high G+C Gram-positive bacteria	62.1	1	Mycobacterium tuberculosis 49-02 hits
..Mycobacterium tuberculosis TRS27	high G+C Gram-positive bacteria	62.1	1	Mycobacterium tuberculosis TRS27 hits
..Mycobacterium avium	high G+C Gram-positive bacteria	62.1	3	Mycobacterium avium hits
..Mycobacterium avium subsp. paratuberculosis S397	high G+C Gram-positive bacteria	62.1	1	Mycobacterium avium subsp. paratuberculosis S397 hits
..Mycobacterium tuberculosis CDC1551	high G+C Gram-positive bacteria	62.1	1	Mycobacterium tuberculosis CDC1551 hits
..Mycobacterium marseillense	high G+C Gram-positive bacteria	62.1	2	Mycobacterium marseillense hits
..Mycobacterium tuberculosis TRS15	high G+C Gram-positive bacteria	62.1	1	Mycobacterium tuberculosis TRS15 hits
..Mycobacterium sp. G7A2	high G+C Gram-positive bacteria	62.1	1	Mycobacterium sp. G7A2 hits
..Mycobacterium tuberculosis TRS25	high G+C Gram-positive bacteria	62.1	1	Mycobacterium tuberculosis TRS25 hits
..Mycobacterium tuberculosis TRS13	high G+C Gram-positive bacteria	62.1	1	Mycobacterium tuberculosis TRS13 hits
..Mycobacterium tuberculosis 1821ADB41	high G+C Gram-positive bacteria	62.1	1	Mycobacterium tuberculosis 1821ADB41 hits
..Mycobacterium tuberculosis str. Erdman = ATCC 35801	high G+C Gram-positive bacteria	62.1	2	Mycobacterium tuberculosis str. Erdman = ATCC 35801 hits
..Mycobacterium adipatum	high G+C Gram-positive bacteria	62.1	1	Mycobacterium adipatum hits
..Mycobacterium tuberculosis BT2	high G+C Gram-positive bacteria	62.1	1	Mycobacterium tuberculosis BT2 hits
..Mycobacterium sp. Aquia_216	high G+C Gram-positive bacteria	62.1	1	Mycobacterium sp. Aquia_216 hits
..Mycobacterium tuberculosis complex sp. N0145	high G+C Gram-positive bacteria	62.1	1	Mycobacterium tuberculosis complex sp. N0145 hits
..Mycobacterium intracellulare subsp. yongonense 05-1390	high G+C Gram-positive bacteria	62.1	1	Mycobacterium intracellulare subsp. yongonense 05-1390 hits
..Mycobacterium sp. ITM-2016-00317	high G+C Gram-positive bacteria	62.1	1	Mycobacterium sp. ITM-2016-00317 hits
..Mycobacterium tuberculosis TRS12	high G+C Gram-positive bacteria	62.1	1	Mycobacterium tuberculosis TRS12 hits
..Mycobacterium tuberculosis variant microti	high G+C Gram-positive bacteria	62.1	5	Mycobacterium tuberculosis variant microti hits
..Mycobacterium sp. IDR2000157661	high G+C Gram-positive bacteria	62.1	1	Mycobacterium sp. IDR2000157661 hits
..Mycobacterium sp. SMC-2	high G+C Gram-positive bacteria	62.1	1	Mycobacterium sp. SMC-2 hits
..Mycobacterium sp. MOTT36Y	high G+C Gram-positive bacteria	62.1	1	Mycobacterium sp. MOTT36Y hits
..Mycobacterium tuberculosis TRS19	high G+C Gram-positive bacteria	62.1	1	Mycobacterium tuberculosis TRS19 hits
..Mycobacterium sp. SMC-8	high G+C Gram-positive bacteria	62.1	1	Mycobacterium sp. SMC-8 hits
..Mycobacterium paraseoulense	high G+C Gram-positive bacteria	62.1	1	Mycobacterium paraseoulense hits
..Mycobacterium heidelbergense	high G+C Gram-positive bacteria	62.1	1	Mycobacterium heidelbergense hits
..Mycobacterium tuberculosis 1821ADB42	high G+C Gram-positive bacteria	62.1	1	Mycobacterium tuberculosis 1821ADB42 hits
..Mycobacterium tuberculosis 18b	high G+C Gram-positive bacteria	62.1	1	Mycobacterium tuberculosis 18b hits
..Mycobacterium tuberculosis TRS29	high G+C Gram-positive bacteria	62.1	1	Mycobacterium tuberculosis TRS29 hits
..Mycobacterium intracellulare M.i.198	high G+C Gram-positive bacteria	62.1	1	Mycobacterium intracellulare M.i.198 hits
..Mycobacterium tuberculosis TRS23	high G+C Gram-positive bacteria	62.1	1	Mycobacterium tuberculosis TRS23 hits
..Mycobacterium shigaense	high G+C Gram-positive bacteria	62.1	3	Mycobacterium shigaense hits
..Mycobacterium tuberculosis KZN 1435	high G+C Gram-positive bacteria	62.1	1	Mycobacterium tuberculosis KZN 1435 hits
..Mycobacterium tuberculosis 1821ADB44	high G+C Gram-positive bacteria	62.1	1	Mycobacterium tuberculosis 1821ADB44 hits
..Mycobacterium haemophilum DSM 44634	high G+C Gram-positive bacteria	62.1	1	Mycobacterium haemophilum DSM 44634 hits
..Mycobacterium tuberculosis H37RvSiena	high G+C Gram-positive bacteria	62.1	1	Mycobacterium tuberculosis H37RvSiena hits
..Mycobacterium tuberculosis F11	high G+C Gram-positive bacteria	62.1	1	Mycobacterium tuberculosis F11 hits
..Mycobacterium tuberculosis K	high G+C Gram-positive bacteria	62.1	1	Mycobacterium tuberculosis K hits
..Mycobacterium tuberculosis RGTB327	high G+C Gram-positive bacteria	62.1	1	Mycobacterium tuberculosis RGTB327 hits
..Mycobacterium colombiense CECT 3035	high G+C Gram-positive bacteria	62.1	1	Mycobacterium colombiense CECT 3035 hits
..Mycobacterium intracellulare ATCC 13950	high G+C Gram-positive bacteria	62.1	2	Mycobacterium intracellulare ATCC 13950 hits
..Mycobacterium canettii CIPT 140010059	high G+C Gram-positive bacteria	62.1	1	Mycobacterium canettii CIPT 140010059 hits
..Mycobacterium tuberculosis BT1	high G+C Gram-positive bacteria	62.1	1	Mycobacterium tuberculosis BT1 hits
..Mycobacterium florentinum	high G+C Gram-positive bacteria	62.1	1	Mycobacterium florentinum hits
..Mycobacterium basiliense	high G+C Gram-positive bacteria	62.1	1	Mycobacterium basiliense hits
..Mycobacterium sp. 3-98	high G+C Gram-positive bacteria	62.1	1	Mycobacterium sp. 3-98 hits
..Mycobacterium tuberculosis str. Haarlem	high G+C Gram-positive bacteria	62.1	1	Mycobacterium tuberculosis str. Haarlem hits
..Mycobacterium lentiflavum	high G+C Gram-positive bacteria	62.1	1	Mycobacterium lentiflavum hits
..Mycobacterium tuberculosis TRS6	high G+C Gram-positive bacteria	62.1	1	Mycobacterium tuberculosis TRS6 hits
..Mycobacterium sp. ITM-2016-00318	high G+C Gram-positive bacteria	62.1	1	Mycobacterium sp. ITM-2016-00318 hits
..Mycobacterium heckeshornense	high G+C Gram-positive bacteria	62.1	2	Mycobacterium heckeshornense hits
..Mycobacterium tuberculosis 1821ADB36	high G+C Gram-positive bacteria	62.1	1	Mycobacterium tuberculosis 1821ADB36 hits
..Mycobacterium tuberculosis KZN 605	high G+C Gram-positive bacteria	62.1	1	Mycobacterium tuberculosis KZN 605 hits
..Mycobacterium simiae	high G+C Gram-positive bacteria	62.1	1	Mycobacterium simiae hits
..Mycobacterium malmoense	high G+C Gram-positive bacteria	62.1	2	Mycobacterium malmoense hits
..Mycobacterium sp. 5-140-3-1	high G+C Gram-positive bacteria	62.1	1	Mycobacterium sp. 5-140-3-1 hits
..Mycobacterium canettii CIPT 140070008	high G+C Gram-positive bacteria	62.1	1	Mycobacterium canettii CIPT 140070008 hits
..Mycobacterium seoulense	high G+C Gram-positive bacteria	62.1	1	Mycobacterium seoulense hits
..Mycobacterium decipiens	high G+C Gram-positive bacteria	62.1	1	Mycobacterium decipiens hits
..Mycobacterium sp. SMC-4	high G+C Gram-positive bacteria	62.1	1	Mycobacterium sp. SMC-4 hits
..Mycobacterium tuberculosis TRS17	high G+C Gram-positive bacteria	62.1	1	Mycobacterium tuberculosis TRS17 hits
..Mycobacterium sp. 5-140-3-2	high G+C Gram-positive bacteria	62.1	1	Mycobacterium sp. 5-140-3-2 hits
..Mycobacterium tuberculosis 1821ADB45	high G+C Gram-positive bacteria	62.1	1	Mycobacterium tuberculosis 1821ADB45 hits
..Mycobacterium tuberculosis TRS20	high G+C Gram-positive bacteria	62.1	1	Mycobacterium tuberculosis TRS20 hits
..Mycobacterium tuberculosis TRS8	high G+C Gram-positive bacteria	62.1	1	Mycobacterium tuberculosis TRS8 hits
..Mycobacterium sp. AMU20-3851	high G+C Gram-positive bacteria	62.1	1	Mycobacterium sp. AMU20-3851 hits
..Mycobacterium intracellulare MOTT-02	high G+C Gram-positive bacteria	62.1	1	Mycobacterium intracellulare MOTT-02 hits
..Mycobacterium tuberculosis TRS4	high G+C Gram-positive bacteria	62.1	1	Mycobacterium tuberculosis TRS4 hits
..Mycobacterium mantenii	high G+C Gram-positive bacteria	62.1	1	Mycobacterium mantenii hits
..Mycobacterium tuberculosis UT205	high G+C Gram-positive bacteria	62.1	1	Mycobacterium tuberculosis UT205 hits
..Mycobacterium dioxanotrophicus	high G+C Gram-positive bacteria	62.1	1	Mycobacterium dioxanotrophicus hits
..Mycobacterium sp. Aquia_213	high G+C Gram-positive bacteria	62.1	1	Mycobacterium sp. Aquia_213 hits
..Mycobacterium tuberculosis TRS10	high G+C Gram-positive bacteria	62.1	1	Mycobacterium tuberculosis TRS10 hits
..Mycobacterium canetti	high G+C Gram-positive bacteria	62.1	1	Mycobacterium canetti hits
..Mycobacterium tuberculosis TRS5	high G+C Gram-positive bacteria	62.1	1	Mycobacterium tuberculosis TRS5 hits
..Mycobacterium tuberculosis 1821ADB40	high G+C Gram-positive bacteria	62.1	1	Mycobacterium tuberculosis 1821ADB40 hits
..Mycobacterium tuberculosis TRS21	high G+C Gram-positive bacteria	62.1	1	Mycobacterium tuberculosis TRS21 hits
..Mycobacterium tuberculosis TRS14	high G+C Gram-positive bacteria	62.1	1	Mycobacterium tuberculosis TRS14 hits
..Mycobacterium saskatchewanense	high G+C Gram-positive bacteria	62.1	1	Mycobacterium saskatchewanense hits
..Mycobacterium tuberculosis TRS7	high G+C Gram-positive bacteria	62.1	1	Mycobacterium tuberculosis TRS7 hits
..Mycobacterium tuberculosis CCDC5079	high G+C Gram-positive bacteria	62.1	2	Mycobacterium tuberculosis CCDC5079 hits
..Mycobacterium tuberculosis variant bovis AF2122/97	high G+C Gram-positive bacteria	62.1	1	Mycobacterium tuberculosis variant bovis AF2122/97 hits
..Mycobacterium sp. ITM-2016-00316	high G+C Gram-positive bacteria	62.1	1	Mycobacterium sp. ITM-2016-00316 hits
..Mycobacterium canettii CIPT 140070017	high G+C Gram-positive bacteria	62.1	1	Mycobacterium canettii CIPT 140070017 hits
..Mycobacterium noviomagense	high G+C Gram-positive bacteria	62.1	1	Mycobacterium noviomagense hits
..Mycobacterium sp. DL	high G+C Gram-positive bacteria	62.1	1	Mycobacterium sp. DL hits
..Mycobacterium tuberculosis W-148	high G+C Gram-positive bacteria	62.1	1	Mycobacterium tuberculosis W-148 hits
..Mycobacterium sp. DL440	high G+C Gram-positive bacteria	62.1	1	Mycobacterium sp. DL440 hits
..Mycobacterium tuberculosis TRS2	high G+C Gram-positive bacteria	62.1	1	Mycobacterium tuberculosis TRS2 hits
..Mycobacterium tuberculosis KZN 4207	high G+C Gram-positive bacteria	62.1	1	Mycobacterium tuberculosis KZN 4207 hits
..Mycobacterium gallinarum	high G+C Gram-positive bacteria	62.1	1	Mycobacterium gallinarum hits
..Mycobacterium tuberculosis TRS16	high G+C Gram-positive bacteria	62.1	1	Mycobacterium tuberculosis TRS16 hits
..Mycobacterium tuberculosis HKBS1	high G+C Gram-positive bacteria	62.1	1	Mycobacterium tuberculosis HKBS1 hits
..Mycobacterium sp. 2-64	high G+C Gram-positive bacteria	62.1	1	Mycobacterium sp. 2-64 hits
..Mycobacterium tuberculosis TRS9	high G+C Gram-positive bacteria	62.1	1	Mycobacterium tuberculosis TRS9 hits
..Mycobacterium tuberculosis 1821ADB38	high G+C Gram-positive bacteria	62.1	1	Mycobacterium tuberculosis 1821ADB38 hits
..Mycobacterium tuberculosis TRS26	high G+C Gram-positive bacteria	62.1	1	Mycobacterium tuberculosis TRS26 hits
..Mycobacterium tuberculosis TRS11	high G+C Gram-positive bacteria	62.1	1	Mycobacterium tuberculosis TRS11 hits
..Mycobacterium tuberculosis variant microti OV254	high G+C Gram-positive bacteria	62.1	1	Mycobacterium tuberculosis variant microti OV254 hits
..Mycobacterium senriense	high G+C Gram-positive bacteria	62.1	1	Mycobacterium senriense hits
..Mycobacterium tuberculosis CAS/NITR204	high G+C Gram-positive bacteria	62.1	1	Mycobacterium tuberculosis CAS/NITR204 hits
..Mycobacterium tuberculosis 1821ADB35	high G+C Gram-positive bacteria	62.1	1	Mycobacterium tuberculosis 1821ADB35 hits
..Mycobacterium tuberculosis variant africanum GM041182	high G+C Gram-positive bacteria	62.1	1	Mycobacterium tuberculosis variant africanum GM041182 hits
..Mycobacterium tuberculosis CTRI-2	high G+C Gram-positive bacteria	62.1	1	Mycobacterium tuberculosis CTRI-2 hits
..Mycobacterium tuberculosis TRS24	high G+C Gram-positive bacteria	62.1	1	Mycobacterium tuberculosis TRS24 hits
..Mycobacterium intracellulare subsp. intracellulare MTCC 9506	high G+C Gram-positive bacteria	62.1	1	Mycobacterium intracellulare subsp. intracellulare MTCC 9506 hits
..Mycobacterium canettii CIPT 140070010	high G+C Gram-positive bacteria	62.1	1	Mycobacterium canettii CIPT 140070010 hits
..Mycobacterium europaeum	high G+C Gram-positive bacteria	62.1	1	Mycobacterium europaeum hits
..Mycobacterium tuberculosis str. Kurono	high G+C Gram-positive bacteria	62.1	1	Mycobacterium tuberculosis str. Kurono hits
..Mycobacterium tuberculosis complex sp. N0155	high G+C Gram-positive bacteria	62.1	1	Mycobacterium tuberculosis complex sp. N0155 hits
..Mycobacterium orygis	high G+C Gram-positive bacteria	62.1	2	Mycobacterium orygis hits
..Mycobacterium avium subsp. hominissuis TH135	high G+C Gram-positive bacteria	62.1	1	Mycobacterium avium subsp. hominissuis TH135 hits
..Mycobacterium sp. SMC-11	high G+C Gram-positive bacteria	60.2	1	Mycobacterium sp. SMC-11 hits
..Mycobacterium sp. NBC_00419	high G+C Gram-positive bacteria	60.2	1	Mycobacterium sp. NBC_00419 hits
..Mycobacterium sp. DL592	high G+C Gram-positive bacteria	60.2	1	Mycobacterium sp. DL592 hits
..Mycobacterium novum	high G+C Gram-positive bacteria	60.2	1	Mycobacterium novum hits
..Mycobacterium cookii	high G+C Gram-positive bacteria	60.2	1	Mycobacterium cookii hits
..Mycobacterium sp. SMC-14	high G+C Gram-positive bacteria	60.2	1	Mycobacterium sp. SMC-14 hits
..Mycobacterium sp. 20KCMC460	high G+C Gram-positive bacteria	60.2	1	Mycobacterium sp. 20KCMC460 hits
..Mycobacterium sp. MS1601	high G+C Gram-positive bacteria	60.2	1	Mycobacterium sp. MS1601 hits
..Mycobacterium vicinigordonae	high G+C Gram-positive bacteria	60.2	1	Mycobacterium vicinigordonae hits
..Mycobacterium sp. SVM_VP21	high G+C Gram-positive bacteria	60.2	1	Mycobacterium sp. SVM_VP21 hits
..Mycobacterium sp. Z3061	high G+C Gram-positive bacteria	60.2	1	Mycobacterium sp. Z3061 hits
..Mycobacterium sp. EPa45	high G+C Gram-positive bacteria	60.2	1	Mycobacterium sp. EPa45 hits
..Mycobacterium sp. JS623	high G+C Gram-positive bacteria	60.2	1	Mycobacterium sp. JS623 hits
..Candidatus Mycobacterium wuenschmannii	high G+C Gram-positive bacteria	60.2	1	Candidatus Mycobacterium wuenschmannii hits
..Mycobacterium gordonae	high G+C Gram-positive bacteria	60.2	1	Mycobacterium gordonae hits
..Mycobacterium paraterrae	high G+C Gram-positive bacteria	60.2	1	Mycobacterium paraterrae hits
..Mycobacterium sp. SMC-16	high G+C Gram-positive bacteria	60.2	1	Mycobacterium sp. SMC-16 hits
..Mycobacterium kiyosense	high G+C Gram-positive bacteria	60.2	1	Mycobacterium kiyosense hits
..Mycobacterium shinjukuense	high G+C Gram-positive bacteria	60.2	2	Mycobacterium shinjukuense hits
..Mycobacterium sp. ELW1	high G+C Gram-positive bacteria	60.2	1	Mycobacterium sp. ELW1 hits
..Mycobacterium conspicuum	high G+C Gram-positive bacteria	60.2	1	Mycobacterium conspicuum hits
..Mycobacterium paragordonae	high G+C Gram-positive bacteria	60.2	1	Mycobacterium paragordonae hits
..Mycobacterium tuberculosis variant bovis BCG str. ATCC 35743	high G+C Gram-positive bacteria	56.5	1	Mycobacterium tuberculosis variant bovis BCG str. ATCC 35743 hits
..Mycobacterium tuberculosis variant bovis BCG str. Moreau RDJ	high G+C Gram-positive bacteria	56.5	1	Mycobacterium tuberculosis variant bovis BCG str. Moreau RDJ hits
..Mycobacterium tuberculosis complex sp. N0153	high G+C Gram-positive bacteria	56.5	1	Mycobacterium tuberculosis complex sp. N0153 hits
..Mycobacterium tuberculosis RGTB423	high G+C Gram-positive bacteria	56.5	1	Mycobacterium tuberculosis RGTB423 hits
..Mycobacterium tuberculosis variant bovis BCG	high G+C Gram-positive bacteria	56.5	7	Mycobacterium tuberculosis variant bovis BCG hits
..Mycobacterium stomatepiae	high G+C Gram-positive bacteria	56.5	1	Mycobacterium stomatepiae hits
..Mycobacterium tuberculosis variant bovis BCG str. Korea 1168P	high G+C Gram-positive bacteria	56.5	1	Mycobacterium tuberculosis variant bovis BCG str. Korea 1168P hits
..Mycobacterium tuberculosis variant bovis BCG str. Tokyo 172	high G+C Gram-positive bacteria	56.5	2	Mycobacterium tuberculosis variant bovis BCG str. Tokyo 172 hits
..Mycobacterium tuberculosis complex sp. N0157	high G+C Gram-positive bacteria	56.5	1	Mycobacterium tuberculosis complex sp. N0157 hits
..Mycobacterium tuberculosis variant bovis BCG str. Pasteur 1173P2	high G+C Gram-positive bacteria	56.5	1	Mycobacterium tuberculosis variant bovis BCG str. Pasteur 1173P2 hits
..Mycobacterium tuberculosis variant bovis BCG str. Mexico	high G+C Gram-positive bacteria	56.5	1	Mycobacterium tuberculosis variant bovis BCG str. Mexico hits
..Mycobacterium tuberculosis EAI5	high G+C Gram-positive bacteria	56.5	1	Mycobacterium tuberculosis EAI5 hits
..Mycobacterium tuberculosis complex sp. N0072	high G+C Gram-positive bacteria	56.5	1	Mycobacterium tuberculosis complex sp. N0072 hits
..Mycobacterium kansasii	high G+C Gram-positive bacteria	54.7	13	Mycobacterium kansasii hits
..Mycobacterium kansasii ATCC 12478	high G+C Gram-positive bacteria	54.7	2	Mycobacterium kansasii ATCC 12478 hits
..Mycobacterium ostraviense	high G+C Gram-positive bacteria	54.7	1	Mycobacterium ostraviense hits
..Mycobacterium branderi	high G+C Gram-positive bacteria	54.7	1	Mycobacterium branderi hits
..Mycobacterium spongiae	high G+C Gram-positive bacteria	51.0	1	Mycobacterium spongiae hits
.Mycolicibacterium litorale	high G+C Gram-positive bacteria	62.1	3	Mycolicibacterium litorale hits
.Mycolicibacterium fluoranthenivorans	high G+C Gram-positive bacteria	62.1	1	Mycolicibacterium fluoranthenivorans hits
.Mycolicibacterium vanbaalenii	high G+C Gram-positive bacteria	62.1	3	Mycolicibacterium vanbaalenii hits
.Mycolicibacterium aurum	high G+C Gram-positive bacteria	62.1	2	Mycolicibacterium aurum hits
.Mycolicibacterium senegalense	high G+C Gram-positive bacteria	62.1	1	Mycolicibacterium senegalense hits
.Mycolicibacter terrae	high G+C Gram-positive bacteria	62.1	2	Mycolicibacter terrae hits
.Mycolicibacterium fortuitum subsp. fortuitum	high G+C Gram-positive bacteria	62.1	2	Mycolicibacterium fortuitum subsp. fortuitum hits
.Mycolicibacterium smegmatis	high G+C Gram-positive bacteria	62.1	18	Mycolicibacterium smegmatis hits
.Mycolicibacterium poriferae	high G+C Gram-positive bacteria	62.1	1	Mycolicibacterium poriferae hits
.Mycolicibacterium gilvum Spyr1	high G+C Gram-positive bacteria	62.1	1	Mycolicibacterium gilvum Spyr1 hits
.Mycolicibacterium parafortuitum	high G+C Gram-positive bacteria	62.1	2	Mycolicibacterium parafortuitum hits
.Mycolicibacterium fortuitum	high G+C Gram-positive bacteria	62.1	6	Mycolicibacterium fortuitum hits
.Mycolicibacterium smegmatis MKD8	high G+C Gram-positive bacteria	62.1	1	Mycolicibacterium smegmatis MKD8 hits
.Mycolicibacterium monacense DSM 44395	high G+C Gram-positive bacteria	62.1	1	Mycolicibacterium monacense DSM 44395 hits
.Mycolicibacterium chitae	high G+C Gram-positive bacteria	62.1	2	Mycolicibacterium chitae hits
.Mycolicibacterium gilvum PYR-GCK	high G+C Gram-positive bacteria	62.1	1	Mycolicibacterium gilvum PYR-GCK hits
.Mycolicibacterium fortuitum subsp. fortuitum DSM 46621 = ATCC 6841 = JCM 6387	high G+C Gram-positive bacteria	62.1	1	Mycolicibacterium fortuitum subsp. fortuitum DSM 46621 = ATCC 6841 = JCM 6387 hits
.Mycolicibacterium alvei	high G+C Gram-positive bacteria	62.1	1	Mycolicibacterium alvei hits
.Mycolicibacterium psychrotolerans	high G+C Gram-positive bacteria	62.1	1	Mycolicibacterium psychrotolerans hits
.Mycolicibacterium monacense	high G+C Gram-positive bacteria	62.1	1	Mycolicibacterium monacense hits
.Mycolicibacterium sp. YH-1	high G+C Gram-positive bacteria	62.1	1	Mycolicibacterium sp. YH-1 hits
.Mycolicibacterium moriokaense	high G+C Gram-positive bacteria	62.1	1	Mycolicibacterium moriokaense hits
.Mycolicibacterium austroafricanum	high G+C Gram-positive bacteria	62.1	5	Mycolicibacterium austroafricanum hits
.Mycolicibacter virginiensis	high G+C Gram-positive bacteria	62.1	1	Mycolicibacter virginiensis hits
.Mycolicibacterium sp. HK-90	high G+C Gram-positive bacteria	62.1	1	Mycolicibacterium sp. HK-90 hits
.Mycolicibacterium sp. jd	high G+C Gram-positive bacteria	62.1	1	Mycolicibacterium sp. jd hits
.Mycolicibacterium neoaurum VKM Ac-1815D	high G+C Gram-positive bacteria	62.1	1	Mycolicibacterium neoaurum VKM Ac-1815D hits
.Mycolicibacterium neoaurum	high G+C Gram-positive bacteria	62.1	5	Mycolicibacterium neoaurum hits
.Mycolicibacterium nivoides	high G+C Gram-positive bacteria	62.1	1	Mycolicibacterium nivoides hits
.Mycolicibacterium mageritense	high G+C Gram-positive bacteria	62.1	2	Mycolicibacterium mageritense hits
.Mycolicibacterium goodii	high G+C Gram-positive bacteria	62.1	2	Mycolicibacterium goodii hits
.Mycolicibacterium gadium	high G+C Gram-positive bacteria	62.1	1	Mycolicibacterium gadium hits
.Mycolicibacterium grossiae	high G+C Gram-positive bacteria	62.1	1	Mycolicibacterium grossiae hits
.Mycolicibacterium sp. MU0050	high G+C Gram-positive bacteria	62.1	1	Mycolicibacterium sp. MU0050 hits
.Mycolicibacterium smegmatis MC2 155	high G+C Gram-positive bacteria	62.1	3	Mycolicibacterium smegmatis MC2 155 hits
.Mycolicibacterium vanbaalenii PYR-1	high G+C Gram-positive bacteria	62.1	1	Mycolicibacterium vanbaalenii PYR-1 hits
.Mycolicibacterium diernhoferi	high G+C Gram-positive bacteria	62.1	1	Mycolicibacterium diernhoferi hits
.Mycolicibacterium boenickei	high G+C Gram-positive bacteria	62.1	2	Mycolicibacterium boenickei hits
.Mycolicibacterium frederiksbergense	high G+C Gram-positive bacteria	62.1	1	Mycolicibacterium frederiksbergense hits
.Mycolicibacterium rufum	high G+C Gram-positive bacteria	62.1	1	Mycolicibacterium rufum hits
.Mycolicibacterium thermoresistibile	high G+C Gram-positive bacteria	62.1	1	Mycolicibacterium thermoresistibile hits
.Mycolicibacterium farcinogenes	high G+C Gram-positive bacteria	62.1	2	Mycolicibacterium farcinogenes hits
.Mycolicibacterium duvalii	high G+C Gram-positive bacteria	62.1	1	Mycolicibacterium duvalii hits
.Mycolicibacterium septicum	high G+C Gram-positive bacteria	62.1	1	Mycolicibacterium septicum hits
.Mycolicibacterium chubuense NBB4	high G+C Gram-positive bacteria	62.1	1	Mycolicibacterium chubuense NBB4 hits
.Mycolicibacterium rhodesiae NBB3	high G+C Gram-positive bacteria	62.1	1	Mycolicibacterium rhodesiae NBB3 hits
.Mycolicibacter sp. MU0083	high G+C Gram-positive bacteria	62.1	1	Mycolicibacter sp. MU0083 hits
.Mycolicibacterium confluentis	high G+C Gram-positive bacteria	62.1	1	Mycolicibacterium confluentis hits
.Mycolicibacterium sp. TUM20985	high G+C Gram-positive bacteria	62.1	1	Mycolicibacterium sp. TUM20985 hits
.Mycolicibacterium madagascariense	high G+C Gram-positive bacteria	62.1	1	Mycolicibacterium madagascariense hits
.Mycolicibacterium vaccae 95051	high G+C Gram-positive bacteria	62.1	1	Mycolicibacterium vaccae 95051 hits
.Mycolicibacterium baixiangningiae	high G+C Gram-positive bacteria	62.1	1	Mycolicibacterium baixiangningiae hits
.Mycolicibacterium sp. yt	high G+C Gram-positive bacteria	62.1	1	Mycolicibacterium sp. yt hits
.Mycolicibacterium sediminis	high G+C Gram-positive bacteria	62.1	1	Mycolicibacterium sediminis hits
.Mycolicibacterium arabiense	high G+C Gram-positive bacteria	62.1	1	Mycolicibacterium arabiense hits
.Mycolicibacterium crocinum	high G+C Gram-positive bacteria	60.2	1	Mycolicibacterium crocinum hits
.Mycolicibacter heraklionensis	high G+C Gram-positive bacteria	60.2	1	Mycolicibacter heraklionensis hits
.Mycolicibacter sp. MU0102	high G+C Gram-positive bacteria	60.2	1	Mycolicibacter sp. MU0102 hits
.Mycolicibacterium phocaicum	high G+C Gram-positive bacteria	60.2	2	Mycolicibacterium phocaicum hits
.Mycolicibacter hiberniae	high G+C Gram-positive bacteria	60.2	1	Mycolicibacter hiberniae hits
.Mycolicibacterium pallens	high G+C Gram-positive bacteria	60.2	1	Mycolicibacterium pallens hits
.Mycolicibacillus parakoreensis	high G+C Gram-positive bacteria	60.2	1	Mycolicibacillus parakoreensis hits
.Mycolicibacterium aubagnense	high G+C Gram-positive bacteria	60.2	2	Mycolicibacterium aubagnense hits
.Mycolicibacterium mengxianglii	high G+C Gram-positive bacteria	60.2	1	Mycolicibacterium mengxianglii hits
.Mycolicibacterium helvum	high G+C Gram-positive bacteria	60.2	1	Mycolicibacterium helvum hits
.Mycolicibacter minnesotensis	high G+C Gram-positive bacteria	60.2	1	Mycolicibacter minnesotensis hits
.Mycolicibacterium mucogenicum DSM 44124	high G+C Gram-positive bacteria	60.2	1	Mycolicibacterium mucogenicum DSM 44124 hits
.Mycolicibacterium anyangense	high G+C Gram-positive bacteria	60.2	1	Mycolicibacterium anyangense hits
.Mycolicibacterium aichiense	high G+C Gram-positive bacteria	60.2	1	Mycolicibacterium aichiense hits
.Mycolicibacterium sp. TY81	high G+C Gram-positive bacteria	60.2	1	Mycolicibacterium sp. TY81 hits
.Mycolicibacterium sp. MU0053	high G+C Gram-positive bacteria	60.2	1	Mycolicibacterium sp. MU0053 hits
.Mycolicibacter sinensis	high G+C Gram-positive bacteria	60.2	1	Mycolicibacter sinensis hits
.Mycolicibacterium sp. TY66	high G+C Gram-positive bacteria	60.2	1	Mycolicibacterium sp. TY66 hits
.Mycolicibacterium sarraceniae	high G+C Gram-positive bacteria	56.5	1	Mycolicibacterium sarraceniae hits
.Mycolicibacterium tokaiense	high G+C Gram-positive bacteria	54.7	1	Mycolicibacterium tokaiense hits
.Mycolicibacillus koreensis	high G+C Gram-positive bacteria	54.7	1	Mycolicibacillus koreensis hits
.Mycolicibacterium celeriflavum	high G+C Gram-positive bacteria	51.0	1	Mycolicibacterium celeriflavum hits
.Mycolicibacterium pulveris	high G+C Gram-positive bacteria	51.0	1	Mycolicibacterium pulveris hits
.Mycolicibacterium phlei	high G+C Gram-positive bacteria	51.0	1	Mycolicibacterium phlei hits
.Mycolicibacterium hassiacum DSM 44199	high G+C Gram-positive bacteria	51.0	1	Mycolicibacterium hassiacum DSM 44199 hits
.Mycolicibacterium rutilum	high G+C Gram-positive bacteria	51.0	1	Mycolicibacterium rutilum hits
.Mycolicibacterium holsaticum DSM 44478 = JCM 12374	high G+C Gram-positive bacteria	51.0	2	Mycolicibacterium holsaticum DSM 44478 = JCM 12374 hits
.Mycolicibacterium novocastrense	high G+C Gram-positive bacteria	51.0	1	Mycolicibacterium novocastrense hits
.Mycolicibacterium sp. ND9-15	high G+C Gram-positive bacteria	51.0	1	Mycolicibacterium sp. ND9-15 hits
.Mycolicibacterium insubricum	high G+C Gram-positive bacteria	49.1	1	Mycolicibacterium insubricum hits

## Sheet: M. abscessus HPS box
Organism	Blast Name	Score	Number of Hits	Description
Mycobacteriaceae	high G+C Gram-positive bacteria		132
.Mycobacteroides	high G+C Gram-positive bacteria		115
..Mycobacteroides abscessus	high G+C Gram-positive bacteria		48
...Mycobacteroides abscessus subsp. bolletii	high G+C Gram-positive bacteria		1
....Mycobacteroides abscessus subsp. bolletii 50594	high G+C Gram-positive bacteria	67.6	1	Mycobacteroides abscessus subsp. bolletii 50594 hits
....Mycobacteroides abscessus subsp. bolletii BD	high G+C Gram-positive bacteria	67.6	1	Mycobacteroides abscessus subsp. bolletii BD hits
...Mycobacteroides abscessus subsp. massiliense str. GO 06	high G+C Gram-positive bacteria	67.6	1	Mycobacteroides abscessus subsp. massiliense str. GO 06 hits
...Mycobacteroides abscessus subsp. abscessus	high G+C Gram-positive bacteria	67.6	30	Mycobacteroides abscessus subsp. abscessus hits
...Mycobacteroides abscessus subsp. massiliense	high G+C Gram-positive bacteria	67.6	13	Mycobacteroides abscessus subsp. massiliense hits
...Mycobacteroides abscessus UC22	high G+C Gram-positive bacteria	67.6	1	Mycobacteroides abscessus UC22 hits
...Mycobacteroides abscessus subsp. massiliense CCUG 48898 = JCM 15300	high G+C Gram-positive bacteria	67.6	1	Mycobacteroides abscessus subsp. massiliense CCUG 48898 = JCM 15300 hits
...Mycobacteroides abscessus ATCC 19977	high G+C Gram-positive bacteria	67.6	1	Mycobacteroides abscessus ATCC 19977 hits
...Mycobacteroides abscessus subsp. bolletii	high G+C Gram-positive bacteria	67.6	1	Mycobacteroides abscessus subsp. bolletii hits
..Mycobacteroides chelonae	high G+C Gram-positive bacteria	67.6	8	Mycobacteroides chelonae hits
..[Mycobacterium] stephanolepidis	high G+C Gram-positive bacteria	67.6	1	[Mycobacterium] stephanolepidis hits
..Mycobacteroides immunogenum	high G+C Gram-positive bacteria	67.6	3	Mycobacteroides immunogenum hits
..[Mycobacterium] chelonae subsp. gwanakae	high G+C Gram-positive bacteria	67.6	1	[Mycobacterium] chelonae subsp. gwanakae hits
..Mycobacteroides abscessus	high G+C Gram-positive bacteria	67.6	48	Mycobacteroides abscessus hits
..Mycobacteroides chelonae CCUG 47445	high G+C Gram-positive bacteria	67.6	1	Mycobacteroides chelonae CCUG 47445 hits
..[Mycobacterium] chelonae subsp. chelonae	high G+C Gram-positive bacteria	67.6	1	[Mycobacterium] chelonae subsp. chelonae hits
..Mycobacteroides salmoniphilum	high G+C Gram-positive bacteria	67.6	1	Mycobacteroides salmoniphilum hits
..Mycobacteroides saopaulense	high G+C Gram-positive bacteria	67.6	1	Mycobacteroides saopaulense hits
.Mycobacterium riyadhense	high G+C Gram-positive bacteria	51	4	Mycobacterium riyadhense hits
.Mycolicibacterium sp. TY66	high G+C Gram-positive bacteria	47.3	1	Mycolicibacterium sp. TY66 hits
.Mycobacterium sp. JS623	high G+C Gram-positive bacteria	47.3	1	Mycobacterium sp. JS623 hits
.Mycolicibacterium aubagnense	high G+C Gram-positive bacteria	47.3	2	Mycolicibacterium aubagnense hits
.Mycolicibacterium mucogenicum DSM 44124	high G+C Gram-positive bacteria	47.3	1	Mycolicibacterium mucogenicum DSM 44124 hits
.Mycobacterium novum	high G+C Gram-positive bacteria	47.3	1	Mycobacterium novum hits
.Mycolicibacillus parakoreensis	high G+C Gram-positive bacteria	47.3	1	Mycolicibacillus parakoreensis hits
.Mycobacterium lacus	high G+C Gram-positive bacteria	47.3	2	Mycobacterium lacus hits
.Mycolicibacter sinensis	high G+C Gram-positive bacteria	47.3	1	Mycolicibacter sinensis hits
.Mycolicibacterium phocaicum	high G+C Gram-positive bacteria	47.3	2	Mycolicibacterium phocaicum hits
.Mycolicibacterium sp. TY81	high G+C Gram-positive bacteria	47.3	1	Mycolicibacterium sp. TY81 hits
